# Supplementary material for: Evaluation of data imputation strategies in complex, deeply-phenotyped data sets: the case of the EU-AIMS Longitudinal European Autism Project
Source: BMC Med Res Methodol. 2022 Aug 16;22:229. doi: 10.1186/s12874-022-01656-z (PMC9380301; doi:10.1186/s12874-022-01656-z)
Supplement: Supplementary file 1 — Additional file 1. [file 12874_2022_1656_MOESM1_ESM.xlsx]

## Sheet: Sheet1
Sub-set	n	p	Clinical/cognitive/demographic measure	Sub-scale	Acquisition	Type	Observations	missing (%)
Subset 1	764	1	diagnosis	/	clinical assessment	nominal	764	0
		1	sex	/	self/parent	nominal	764	0
		1	age	/	self/parent	continuous	764	0
		3	WASI	Full scale IQ	clinical assessment	continuous	751	1.7
				Verbal IQ			747	2.23
				Performance IQ			753	1.44
		1	Edinburgh Handedness Inventory	Handedness	self/parent	continuous	621	18.72
		2	Months of education	mother	self/parent	continuous	641	16.1
				father			644	15.7
		1	Annual household income	income	self/parent	continuous	559	26.83
		2	Block design	Differnce score RT	cognitive assessment	continuous	598	21.73
				Differnce score accuracy	cognitive assessment		598	21.73
		2	Spatial working memry	Total between search error	cognitive assessment	continuous	706	7.59
				Total within search error			706	7.59
		1	Theory of Mind - Animated Shapes task	Accuracy	cognitive assessment	continuous	634	17.02
		2	Theory of Mind - False Belief Task	False belief continuous score	cognitive assessment	continuous	634	17.02
				Egocentric bias score			634	17.02
		3	Probabilistic Reversal Learning	Proportion persevarative error	cognitive assessment	continuous	664	13.09
				Lose-shift			664	13.09
				Win-stay			664	13.09
		4	Non-social reward	win reaction time	fMRI task	continuous	569	25.52
				win accuracy			573	25
				neutral reaction time			559	26.83
				neutral accuracy			573	25
		4	Social reward	win reaction time	fMRI task	continuous	634	17.02
				win accuracy			640	16.23
				neutral reaction time			626	18.06
				neutral accuracy			640	16.23
Subset 2	453	3	ADOS2	Calibrated Severity Scores (CSS)	clinical assessment	ordinal	440	2.87
				Social Affect CSS			440	2.87
				Restricted and Repetitive Behaviours CSS			440	2.87
		5	ADI-R	Social domain	parent	ordinal	427	5.74
				Communication domain			427	5.74
				Restricted and Repetitive Behaviours domain			427	5.74
				Age first single words			295	34.88
				Age first phrases			276	39.07
Subset 3	653	1	Repetitive Behavior Scale-Revised	Total	parent	ordinal	521	20.21
		10	Short Sensory Profile (SSP)	Total	parent	ordinal	391	40.12
				Tactile sensitivity			466	28.64
				Taste/smell sensitivity			444	32.01
				Movement sensitivity			459	29.71
				Underresponsive			479	26.65
				Auditory filtering			510	21.9
				Low energy			484	25.88
				Visual/ auditry sensitivity			496	24.04
				Hypersensitivity			481	26.34
				Hyposensitivity			491	24.88
		2	ADHD rating scale	Inattentiveness	parent	ordinal	523	19.91
				Hyperactivity/impulsivity			523	19.91
		1	Social Responsiveness Scale-2	Raw Score	parent	ordinal	523	19.91
		9	Strengths & Difficulties Questionnaire (SDQ)	Total difficulties	parent	ordinal	460	29.56
				Emotional problems			460	29.56
				Conduct problems			460	29.56
				Peer problems			460	29.56
				Prosocial problems			460	29.56
				Impact problems			460	29.56
				Internalising problems			460	29.56
				Externalising problems			460	29.56
				Hyperactivity			460	29.56
		1	Columbia Impairment Scale	Total	parent	ordinal	495	24.2
		6	DAWBA	Externalising Behaviour band	parent	ordinal	462	29.25
				Internalising Behaviour band			462	29.25
				Anxiety band			443	32.16
				Depression band			512	21.59
				Behaviour Dis band			311	52.37
				ADHD band			512	21.59
Subset 4	560	4	Vineland-II	Communication Domain Score	parent	ordinal	466	16.79
				Living Domain Score			462	17.5
				Socialisation Domain Score			456	18.57
				Adaptive Behaviour Composite (ABC) standard score			456	18.57
Subset 5	653	2	Hariri	accuracy faces	fMRI task	continuous	399	38.9
				accuracy forms			399	38.9
		2	Theory of Mind	accuracy all	fMRI task	continuous	479	26.65
				accuracy			479	26.65
Subset 6	478	6	Flanker	congruent reaction time	fMRI task	continuous	353	26.15
				congruent accuracy			353	26.15
				incongruent reaction time			353	26.15
				incongruent accuracy			353	26.15
				neutral accuracy			353	26.15
				nogo accuracy			353	26.15
		1	Social Responsiveness Scale-2	SRS-self	self	ordinal	320	33.05
		4	Toronto Alexithymia Scale	Describe	self	ordinal	331	30.75
				Identify			331	30.75
				External			331	30.75
				Total			331	30.75
		1	Columbia Impairment Scale	Total	self	ordinal	326	31.8
		8	Adult Sleep Habit Questionnaire	bedtime	self	ordinal	212	55.65
				sleep behaviour			188	60.67
				waking			216	54.81
				morning waking			218	54.39
				sleep habits			219	54.18
				daytime sleep			211	55.86
				frequency			165	65.48
				total			209	56.28
		3	DAWBA	Internalising Behaviour band	self	odrinal	330	30.96
				Anxiety band			314	34.31
				Depression band			408	14.64
		9	Strengths & Difficulties Questionnaire (SDQ)	Total difficulties	self	odrinal	323	32.43
				Emotional problems			323	32.43
				Conduct problems			323	32.43
				Peer problems			323	32.43
				Prosocial problems			323	32.43
				Impact problems			323	32.43
				Internalising problems			323	32.43
				Externalising problems			323	32.43
				Hyperactivity			323	32.43
Subset 7	458	1	CSBQ	CSBQ	parent	ordinal	378	17.47
		5	CHIP	Mean Satisfaction Score	parent	ordinal	381	16.81
				Mean Comfort Score			381	16.81
				Mean Resilience Score			381	16.81
				Mean Risk avoidance Score			378	17.47
				Mean Achievement Score			363	20.74
Subset 8	201	1	ASBQ		parent	ordnial	138	31.34
Subset 9	235	2	Beck Inventory Youth	Depression Inventory	parent	ordinal	192	18.3
				Anxiety Inventory			188	20
Subset 10	255	1	AQ	adult	self	ordinal	190	25.49
		1	EQ	adult	self	ordinal	187	26.67
		1	SQ	adult	self	ordinal	189	25.88
		4	WHOQOL-BREF	Physical health (raw score)	self	ordinal	193	24.31
				Psychological (raw score)			193	24.31
				Social relationships (raw score)			192	24.71
				Environment (rawscore)			111	56.47
		2	ADHD rating scale	Inattentiveness	self	ordinal	190	190
				Hyperactivity/impulsivity			190	25.49
		1	ASBQ	adult	self	ordinal	185	27.45
		2	Beck Inventory	Anxiety Inventory	self	ordinal	192	24.71
				Depression Inventory			190	25.49
		2	Read the Mind in the Eyes Test- ADULT	mean reaction time correct	cognitive assessment	continuous	232	9.02
				percent correct			232	9.02
Subset 11	223	1	EQ	adoescent	parent	ordinal	157	29.6
		1	SQ	adoescent	parent	ordinal	158	29.15
		2	Beck Inventory	Anxiety Inventory	self	ordinal	130	41.7
				Depression Inventory			132	40.81
		2	Read the Mind in the Eyes Test- Adolescent	mean reaction time correct	cognitive assessment	continuous	202	9.42
				percent correct			202	9.42
Subset 12	175	2	Child EQ-SQ	EQ	parent	ordinal	142	18.86
				SQ			142	18.86
		2	Read the Mind in the Eyes Test- Child	mean reaction time correct	cognitive assessment	continuous	149	14.86
				percent correct			149	14.86
		9	Child Sleep Habit Questionnaire	daytime sleep	parent	ordinal	142	18.86
				disordered breathing			138	21.14
				parasomnias			138	21.14
				wakings			139	20.57
				anxiety			138	21.14
				duration			141	19.43
				onset delay			144	18.71
				bedtime resist			140	20
				total			138	21.14
		1	Child-AQ	AQ	parent	ordinal	143	18.29
Subset 13*	111	8	Adult Sleep Habit Questionnaire*	bedtime	parent	ordinal	71	36.04
				sleep behaviour			59	46.85
				waking			64	42.34
				morning waking			75	32.43
				sleep habits			76	31.53
				daytime sleep			66	40.54
				frequency			55	50.45
				total			58	47.75
Subset 14	57	2	Beck Inventory Adult D	Anxiety Inventory	parent	ordinal	31	45.61
				Depression Inventory			32	43.86
Subset 15	334	1	AQ	adoescent	parent	ordinal	214	35.9
*This questionnaire was designed for schedules A (autism), B (autism) and D. We did not include schedule A and B in the imputation here, as conisistently across the total score and the sub-measure more than 85% of data was missing
